# Supplementary material for: Analysis of neuroanatomical differences in mice with genetically modified serotonin transporters assessed by structural magnetic resonance imaging
Source: Mol Autism. 2018 Apr 10;9:24. doi: 10.1186/s13229-018-0210-z (PMC5894125; doi:10.1186/s13229-018-0210-z)
Supplement: Supplementary file 1 — Regional volume differences found for the whole group ANOVA analysis shown in Fig. 4. (XLSX 27 kb) [file 13229_2018_210_MOESM1_ESM.xlsx]

## Sheet: Sheet1
	Region ~ Backgroud+Sex+Genotype					Region ~ Backgroud+Sex+Genotype
Absolute Volumes	Effect of Genotype				Relative Volumes	Effect of Genotype
	F-Stat	Pval	FDR			F-Stat	Pval	FDR
amygdala	9.54101	0.00014585	0.00136413	**	amygdala	5.03983	0.00796439	0.0671793	-
anterior.commissure..pars.anterior	7.42475	0.000924239	0.00474045	**	anterior.commissure..pars.anterior	1.04672	0.354378	0.57496
anterior.commissure..pars.posterior	5.74663	0.00417162	0.0132657	*	anterior.commissure..pars.posterior	2.50075	0.086437	0.26948
basal.forebrain	6.37117	0.00236986	0.00987146	**	basal.forebrain	0.0133983	0.986693	0.998037
bed.nucleus.of.stria.terminalis	4.37638	0.0147113	0.0354409	*	bed.nucleus.of.stria.terminalis	0.0792615	0.923848	0.98404
cerebellar.peduncle..inferior	3.91572	0.0226135	0.0466954	*	cerebellar.peduncle..inferior	0.456876	0.634394	0.806949
cerebellar.peduncle..middle	4.02547	0.0204062	0.0426919	*	cerebellar.peduncle..middle	0.0770176	0.925921	0.98404
cerebellar.peduncle..superior	1.89361	0.155151	0.195786		cerebellar.peduncle..superior	1.91043	0.152645	0.397878
cerebral.aqueduct	4.10288	0.0189821	0.0419188	*	cerebral.aqueduct	2.0002	0.139949	0.37715
cerebral.peduncle	0.223984	0.799673	0.815051		cerebral.peduncle	16.6005	4.5687e-07	3.63212e-05	**
colliculus..inferior	6.3503	0.00241484	0.00987146	**	colliculus..inferior	2.09416	0.127806	0.362376
colliculus..superior	6.04994	0.00316765	0.0114467	*	colliculus..superior	3.42884	0.0357463	0.163898
corpus.callosum	2.74939	0.0681382	0.11169		corpus.callosum	1.46835	0.234555	0.47813
corticospinal.tract.pyramids	0.138888	0.87047	0.87047		corticospinal.tract.pyramids	3.61872	0.0298874	0.153294
cuneate.nucleus	0.564547	0.570172	0.59643		cuneate.nucleus	1.02451	0.362198	0.57501
dentate.gyrus.of.hippocampus	4.34658	0.0151248	0.0358931	*	dentate.gyrus.of.hippocampus	0.0517503	0.949588	0.992509
facial.nerve..cranial.nerve.7.	1.31157	0.273362	0.319592		facial.nerve..cranial.nerve.7.	1.44458	0.240056	0.483151
fasciculus.retroflexus	4.60694	0.0118774	0.0320085	*	fasciculus.retroflexus	0.373999	0.688804	0.834788
fimbria	1.97066	0.144003	0.186151		fimbria	2.4397	0.0916497	0.277704
fornix	1.51281	0.224605	0.270546		fornix	5.02974	0.00803866	0.0671793	-
fourth.ventricle	1.86758	0.159112	0.199203		fourth.ventricle	1.00592	0.368874	0.57501
fundus.of.striatum	8.67005	0.000309626	0.00203558	**	fundus.of.striatum	4.76104	0.010299	0.074434	-
globus.pallidus	4.17899	0.0176803	0.0401596	*	globus.pallidus	1.07469	0.344777	0.57496
habenular.commissure	3.03857	0.0517335	0.0884476	-	habenular.commissure	4.9755	0.00845022	0.0671793	-
hippocampus	2.95233	0.0561547	0.0949851	-	hippocampus	1.53841	0.21907	0.464428
hypothalamus	4.03017	0.0203166	0.0426919	*	hypothalamus	4.41241	0.0142269	0.094253	-
inferior.olivary.complex	4.63247	0.0115998	0.0317996	*	inferior.olivary.complex	0.73992	0.47939	0.692937
internal.capsule	6.55237	0.00201334	0.0094153	**	internal.capsule	0.367842	0.693031	0.834788
interpedunclar.nucleus	4.58496	0.0121218	0.0321227	*	interpedunclar.nucleus	0.663752	0.51686	0.727264
lateral.olfactory.tract	5.77573	0.00406265	0.0131829	*	lateral.olfactory.tract	1.08455	0.341458	0.57496
lateral.septum	0.614866	0.542466	0.571206		lateral.septum	11.0894	3.91706e-05	0.000889732	**
lateral.ventricle	0.148076	0.862529	0.867988		lateral.ventricle	1.8091	0.168392	0.407596
mammillary.bodies	0.821482	0.442321	0.478429		mammillary.bodies	1.36531	0.259373	0.492134
mammilothalamic.tract	9.46844	0.000155234	0.00137123	**	mammilothalamic.tract	0.534341	0.587491	0.782471
medial.lemniscus.medial.longitudinal.fasciculus	1.59342	0.207646	0.252028		medial.lemniscus.medial.longitudinal.fasciculus	3.27492	0.041345	0.172996
medial.septum	3.73888	0.0266942	0.0530548	-	medial.septum	2.81651	0.0639111	0.225819
medulla	0.852152	0.429148	0.46736		medulla	1.09477	0.338049	0.57496
midbrain	2.17677	0.118018	0.161429		midbrain	6.8066	0.0016029	0.0210451	*
nucleus.accumbens	9.30231	0.000179095	0.00142381	**	nucleus.accumbens	2.7697	0.0668302	0.228026
olfactory.bulbs	3.68578	0.0280601	0.0544092	-	olfactory.bulbs	0.482597	0.618412	0.792964
olfactory.tubercle	7.74856	0.000694101	0.00380559	**	olfactory.tubercle	0.327257	0.721562	0.849839
optic.tract	5.33244	0.00608837	0.0186164	*	optic.tract	0.798347	0.452529	0.66817
periaqueductal.grey	4.43632	0.0139142	0.0351168	*	periaqueductal.grey	0.41723	0.659854	0.822453
pons	2.58399	0.0798114	0.123204		pons	2.71272	0.0705673	0.228026
pontine.nucleus	1.0974	0.337178	0.380222		pontine.nucleus	0.137534	0.871647	0.949259
posterior.commissure	1.91754	0.151598	0.194388		posterior.commissure	0.486832	0.61582	0.792964
pre.para.subiculum	5.93626	0.00351143	0.0124071	*	pre.para.subiculum	1.89068	0.155592	0.399018
stratum.granulosum.of.hippocampus	3.40764	0.0364691	0.0659931	-	stratum.granulosum.of.hippocampus	0.0226577	0.977601	0.998037
stria.medullaris	2.29699	0.105118	0.150575		stria.medullaris	3.10111	0.0487502	0.186514
stria.terminalis	9.06512	0.000219793	0.00151944	**	stria.terminalis	3.50748	0.0331898	0.163898
striatum	4.89967	0.00906188	0.0266822	*	striatum	0.512432	0.600386	0.782471
subependymale.zone...rhinocele	6.28746	0.00255565	0.0101587	*	subependymale.zone...rhinocele	2.07726	0.129909	0.362376
superior.olivary.complex	0.556835	0.574544	0.597075		superior.olivary.complex	3.65629	0.0288492	0.152901
thalamus	9.3565	0.000170927	0.00142381	**	thalamus	1.63468	0.199474	0.440434
third.ventricle	2.17003	0.118787	0.161429		third.ventricle	9.36061	0.000170324	0.00338519	**
ventral.tegmental.decussation	0.200043	0.818977	0.82941		ventral.tegmental.decussation	4.00111	0.0208764	0.122939
lobules.1.2..lingula.and.central.lobule..ventral.	1.16415	0.315807	0.363865		lobules.1.2..lingula.and.central.lobule..ventral.	0.272718	0.761794	0.877719
lobule.3..central.lobule..dorsal.	4.46098	0.0135992	0.0351168	*	lobule.3..central.lobule..dorsal.	1.03273	0.359284	0.57501
lobules.4.5..culmen..ventral.and.dorsal.	6.64008	0.00186086	0.00896596	**	lobules.4.5..culmen..ventral.and.dorsal.	1.95267	0.146531	0.388307
lobule.6..declive	6.34734	0.0024213	0.00987146	**	lobule.6..declive	1.48051	0.231788	0.47813
lobule.7..tuber..or.folium.	2.399	0.0953008	0.140304		lobule.7..tuber..or.folium.	2.73383	0.0691586	0.228026
lobule.8..pyramis	2.05003	0.133369	0.176714		lobule.8..pyramis	2.01911	0.137413	0.376702
lobule.9..uvula	0.769855	0.465431	0.497177		lobule.9..uvula	0.231349	0.793828	0.888863
lobule.10..nodulus	1.4065	0.249147	0.295629		lobule.10..nodulus	0.0595542	0.942213	0.992132
anterior.lobule...lobules.4.5.	4.03481	0.0202286	0.0426919	*	anterior.lobule...lobules.4.5.	0.706653	0.495403	0.703296
simple.lobule..lobule.6.	2.8244	0.0634323	0.10506		simple.lobule..lobule.6.	0.187971	0.828891	0.908922
crus.1..ansiform.lobule..lobule.6.	6.43901	0.00222941	0.00987146	**	crus.1..ansiform.lobule..lobule.6.	1.35506	0.261983	0.492134
crus.2..ansiform.lobule..lobule.7.	3.4515	0.0349895	0.06469	-	crus.2..ansiform.lobule..lobule.7.	0.790505	0.456044	0.66817
paramedian.lobule..lobule.7.	4.45213	0.0137115	0.0351168	*	paramedian.lobule..lobule.7.	1.23136	0.295683	0.528243
copula..pyramis..lobule.8.	6.11297	0.00299201	0.0113269	*	copula..pyramis..lobule.8.	1.58267	0.209829	0.45085
flocculus..FL.	6.07104	0.00310772	0.0114467	*	flocculus..FL.	1.81243	0.167849	0.407596
paraflocculus..PFL.	11.2469	3.43257e-05	0.000545778	**	paraflocculus..PFL.	6.72743	0.00172067	0.0210451	*
trunk.of.arbor.vita	3.07404	0.0500195	0.0867343	-	trunk.of.arbor.vita	0.236345	0.789887	0.888863
lobule.1.2.white.matter	2.65123	0.0748386	0.117815		lobule.1.2.white.matter	0.602461	0.549167	0.765943
lobule.3.white.matter	2.73293	0.0692179	0.112302		lobule.3.white.matter	0.259993	0.771505	0.882513
trunk.of.lobules.1.3.white.matter	3.74677	0.026497	0.0530548	-	trunk.of.lobules.1.3.white.matter	0.86696	0.422932	0.634398
lobules.4.5.white.matter	4.07252	0.0195281	0.0425338	*	lobules.4.5.white.matter	0.404374	0.668332	0.823758
lobules.6.7.white.matter	5.78358	0.00403375	0.0131829	*	lobules.6.7.white.matter	0.574546	0.564554	0.776214
lobule.8.white.matter	1.1011	0.335954	0.380222		lobule.8.white.matter	1.40959	0.248396	0.483409
trunk.of.lobules.6.8.white.matter	3.78144	0.0256482	0.0522829	-	trunk.of.lobules.6.8.white.matter	0.0965332	0.908053	0.982179
lobule.9.white.matter	0.654572	0.521573	0.552868		lobule.9.white.matter	0.205872	0.814234	0.904125
lobule.10.white.matter	1.29034	0.279098	0.323917		lobule.10.white.matter	0.0744054	0.92834	0.98404
anterior.lobule.white.matter	3.48292	0.0339675	0.0635391	-	anterior.lobule.white.matter	0.786048	0.458053	0.66817
simple.lobule.white.matter	1.99377	0.140821	0.183529		simple.lobule.white.matter	0.445635	0.641509	0.809524
crus.1.white.matter	4.21328	0.0171239	0.0394594	*	crus.1.white.matter	0.913321	0.404055	0.623735
trunk.of.simple.and.crus.1.white.matter	2.43753	0.0918409	0.137761		trunk.of.simple.and.crus.1.white.matter	0.00196492	0.998037	0.998037
crus.2.white.matter	0.873876	0.42006	0.460617		crus.2.white.matter	1.05266	0.352319	0.57496
paramedian.lobule	3.14615	0.0467105	0.0825218	-	paramedian.lobule	0.341066	0.711722	0.844507
trunk.of.crus.2.and.paramedian.white.matter	3.30627	0.0401365	0.0717045	-	trunk.of.crus.2.and.paramedian.white.matter	0.00294644	0.997058	0.998037
copula.white.matter	2.4168	0.0936862	0.139216		copula.white.matter	0.546352	0.580541	0.782471
paraflocculus.white.matter	24.8545	1.03873e-09	1.65158e-07	**	paraflocculus.white.matter	17.9192	1.6536e-07	2.62922e-05	**
flocculus.white.matter	3.56552	0.0314228	0.0594789	-	flocculus.white.matter	1.06441	0.348277	0.57496
dentate.nucleus	1.90537	0.153394	0.195117		dentate.nucleus	0.512808	0.600163	0.782471
nucleus.interpositus	0.285118	0.752451	0.771869		nucleus.interpositus	1.40585	0.249305	0.483409
fastigial.nucleus	2.19432	0.116039	0.161429		fastigial.nucleus	0.0054565	0.994559	0.998037
Cingulate.cortex..area.24a	3.40603	0.0365245	0.0659931	-	Cingulate.cortex..area.24a	0.0146363	0.985472	0.998037
Cingulate.cortex..area.24a.	1.62321	0.201712	0.246709		Cingulate.cortex..area.24a.	1.62067	0.202212	0.440434
Cingulate.cortex..area.24b	1.05625	0.351079	0.39311		Cingulate.cortex..area.24b	2.24008	0.111036	0.326939
Cingulate.cortex..area.24b.	5.52835	0.00508983	0.0158683	*	Cingulate.cortex..area.24b.	1.12382	0.328547	0.574055
Cingulate.cortex..area.25	5.83014	0.00386659	0.0131829	*	Cingulate.cortex..area.25	0.897218	0.410512	0.62761
Cingulate.cortex..area.29a	0.768819	0.465908	0.497177		Cingulate.cortex..area.29a	1.25319	0.289431	0.522949
Cingulate.cortex..area.29b	2.13823	0.122486	0.165045		Cingulate.cortex..area.29b	0.200224	0.81883	0.904125
Cingulate.cortex..area.29c	1.00362	0.369711	0.411077		Cingulate.cortex..area.29c	1.48853	0.229983	0.47813
Cingulate.cortex..area.30	3.68666	0.0280369	0.0544092	-	Cingulate.cortex..area.30	0.249305	0.779759	0.885583
Cingulate.cortex..area.32	2.20515	0.114835	0.161429		Cingulate.cortex..area.32	0.413807	0.6621	0.822453
Amygdalopiriform.transition.area	9.06916	0.000219026	0.00151944	**	Amygdalopiriform.transition.area	3.30055	0.0403543	0.172996
Primary.auditory.cortex	7.46343	0.000893095	0.0047334	**	Primary.auditory.cortex	2.7312	0.0693321	0.228026
Secondary.auditory.cortex..dorsal.area	4.67953	0.0111053	0.0315714	*	Secondary.auditory.cortex..dorsal.area	0.301926	0.739972	0.865114
Secondary.auditory.cortex..ventral.area	14.0172	3.52786e-06	0.000112186	**	Secondary.auditory.cortex..ventral.area	12.7845	9.60283e-06	0.00030537	**
Caudomedial.entorhinal.cortex	10.4014	6.999e-05	0.000784433	**	Caudomedial.entorhinal.cortex	3.42407	0.0359074	0.163898
Cingulum.	2.01128	0.138457	0.181939		Cingulum.	1.65242	0.196063	0.440434
Claustrum	4.30848	0.0156707	0.0366418	*	Claustrum	0.571438	0.566294	0.776214
Cortex.amygdala.transition.zones	5.79237	0.00400162	0.0131829	*	Cortex.amygdala.transition.zones	2.69596	0.0717063	0.228026
Claustrum..dorsal.part	9.216	0.000192934	0.00146079	**	Claustrum..dorsal.part	1.41751	0.246482	0.483409
Dorsal.nucleus.of.the.endopiriform	8.12886	0.000496757	0.00282087	**	Dorsal.nucleus.of.the.endopiriform	4.18128	0.0176427	0.11044
Dorsal.intermediate.entorhinal.cortex	10.9866	4.27024e-05	0.000565807	**	Dorsal.intermediate.entorhinal.cortex	4.44311	0.0138268	0.094253	-
Dorsolateral.entorhinal.cortex	12.8633	9.00305e-06	0.000193521	**	Dorsolateral.entorhinal.cortex	8.35167	0.000408709	0.0059077	**
Dorsolateral.orbital.cortex	6.37697	0.00235751	0.00987146	**	Dorsolateral.orbital.cortex	1.84689	0.162334	0.407596
Dorsal.tenia.tecta	8.63197	0.000320059	0.00203558	**	Dorsal.tenia.tecta	1.74054	0.179975	0.420823
Ectorhinal.cortex	14.4772	2.43855e-06	0.000112186	**	Ectorhinal.cortex	13.717	4.49502e-06	0.000178677	**
Frontal.cortex..area.3	2.70425	0.0711401	0.114003		Frontal.cortex..area.3	1.33878	0.266186	0.492134
Frontal.association.cortex	2.5503	0.0824283	0.12482		Frontal.association.cortex	0.527578	0.591441	0.782471
Intermediate.nucleus.of.the.endopiriform.claustrum	7.09102	0.00124338	0.00617802	**	Intermediate.nucleus.of.the.endopiriform.claustrum	3.12099	0.0478389	0.186514
Insular.region..not.subdivided	12.7676	9.7369e-06	0.000193521	**	Insular.region..not.subdivided	6.20455	0.00275428	0.0291953	*
Lateral.orbital.cortex	6.19643	0.00277455	0.0107598	*	Lateral.orbital.cortex	1.25718	0.288301	0.522949
Lateral.parietal.association.cortex	3.07054	0.0501859	0.0867343	-	Lateral.parietal.association.cortex	3.70212	0.0276324	0.151502
Primary.motor.cortex	1.84607	0.162464	0.20181		Primary.motor.cortex	3.41905	0.0360781	0.163898
Secondary.motor.cortex	4.39526	0.0144554	0.03536	*	Secondary.motor.cortex	1.01346	0.366151	0.57501
Medial.entorhinal.cortex	14.2819	2.85183e-06	0.000112186	**	Medial.entorhinal.cortex	8.79594	0.000277536	0.00490313	**
Medial.orbital.cortex	2.31879	0.102937	0.148791		Medial.orbital.cortex	0.342948	0.710393	0.844507
Medial.parietal.association.cortex	3.67285	0.0284035	0.0544115	-	Medial.parietal.association.cortex	2.89623	0.0592354	0.214055
Piriform.cortex	10.3357	7.40031e-05	0.000784433	**	Piriform.cortex	6.5326	0.00204943	0.0232757	*
Posterolateral.cortical.amygdaloid.area.	10.4785	6.55639e-05	0.000784433	**	Posterolateral.cortical.amygdaloid.area.	5.80449	0.00395779	0.0390087	*
Posteromedial.cortical.amygdaloid.area.	16.8648	3.72155e-07	2.95864e-05	**	Posteromedial.cortical.amygdaloid.area.	14.5534	2.29444e-06	0.000121605	**
Perirhinal.cortex	12.0957	1.69324e-05	0.000299139	**	Perirhinal.cortex	8.598	0.000329667	0.00524171	**
Parietal.cortex..posterior.area..rostral.part	2.38276	0.0967997	0.141203		Parietal.cortex..posterior.area..rostral.part	1.80422	0.169191	0.407596
Rostral.amygdalopiriform.area	4.12801	0.0185418	0.0415232	*	Rostral.amygdalopiriform.area	0.881477	0.416926	0.631345
Primary.somatosensory.cortex	5.02346	0.00808529	0.0242559	*	Primary.somatosensory.cortex	1.77621	0.173852	0.412573
Primary.somatosensory.cortex..barrel.field	2.23796	0.111263	0.157953		Primary.somatosensory.cortex..barrel.field	4.80945	0.0098486	0.074434	-
Primary.somatosensory.cortex..dysgranular.zone	1.12694	0.327545	0.374674		Primary.somatosensory.cortex..dysgranular.zone	3.9291	0.022332	0.126814
Primary.somatosensory.cortex..forelimb.region	1.35592	0.261765	0.308301		Primary.somatosensory.cortex..forelimb.region	3.0652	0.0504408	0.186514
Primary.somatosensory.cortex..hindlimb.region	2.12329	0.124264	0.166033		Primary.somatosensory.cortex..hindlimb.region	1.08639	0.340841	0.57496
Primary.somatosensory.cortex..jaw.region	2.69605	0.0716998	0.114003		Primary.somatosensory.cortex..jaw.region	1.62214	0.201923	0.440434
Primary.somatosensory.cortex..shoulder.region	1.50055	0.227304	0.271739		Primary.somatosensory.cortex..shoulder.region	3.07511	0.0499684	0.186514
Primary.somatosensory.cortex..trunk.region	2.56286	0.081443	0.124514		Primary.somatosensory.cortex..trunk.region	3.17198	0.0455803	0.185827
Primary.somatosensory.cortex..upper.lip.region	4.39584	0.0144476	0.03536	*	Primary.somatosensory.cortex..upper.lip.region	1.34883	0.263583	0.492134
Secondary.somatosensory.cortex	11.1166	3.8285e-05	0.000553393	**	Secondary.somatosensory.cortex	5.74686	0.00417074	0.0390087	*
Temporal.association.area	13.6911	4.59014e-06	0.000121639	**	Temporal.association.area	12.3009	1.42914e-05	0.000378722	**
Primary.visual.cortex	4.67815	0.0111195	0.0315714	*	Primary.visual.cortex	0.716075	0.490814	0.703057
Primary.visual.cortex..binocular.area	1.68513	0.189928	0.234097		Primary.visual.cortex..binocular.area	0.279206	0.756891	0.877719
Primary.visual.cortex..monocular.area	0.400291	0.671047	0.692834		Primary.visual.cortex..monocular.area	2.42931	0.0925679	0.277704
Secondary.visual.cortex..lateral.area	4.65336	0.0113776	0.0317374	*	Secondary.visual.cortex..lateral.area	0.525308	0.592773	0.782471
Secondary.visual.cortex..mediolateral.area	0.932848	0.396362	0.43765		Secondary.visual.cortex..mediolateral.area	1.6796	0.190951	0.440018
Secondary.visual.cortex..mediomedial.area	2.18325	0.117284	0.161429		Secondary.visual.cortex..mediomedial.area	0.38874	0.67879	0.830213
Claustrum..ventral.part	8.29962	0.000427742	0.00251892	**	Claustrum..ventral.part	2.12913	0.123566	0.357219
Ventral.nucleus.of.the.endopiriform.claustrum	8.4542	0.000373699	0.00228531	**	Ventral.nucleus.of.the.endopiriform.claustrum	4.15626	0.0180593	0.11044
Ventral.intermediate.entorhinal.cortex	9.7758	0.000119259	0.00118514	**	Ventral.intermediate.entorhinal.cortex	3.33133	0.0391964	0.172996
Ventral.orbital.cortex	2.88361	0.0599514	0.10034		Ventral.orbital.cortex	0.0460036	0.955056	0.992509
Ventral.tenia.tecta	2.59616	0.0788874	0.122972		Ventral.tenia.tecta	1.17567	0.312262	0.551662
